# Supplementary material for: ST-Elevation Myocardial Infarction: A Simulation Case for Evaluation of Interprofessional Performance in a Hospital
Source: Emerg Med Int. 2019 Oct 7;2019:7562637. doi: 10.1155/2019/7562637 (PMC6800974; doi:10.1155/2019/7562637)
Supplement: Supplementary Materials — S1: simulation case template; S2: visual stimulation (STEMI ECG); S3: evaluation sheet; S4: simulation video; S5: debriefing material. [file 7562637.f1.zip]

Archive with 5 entries (5 files):
- 7562637.f1/S1 Simulation case template.docx
- 7562637.f1/S2 Visual stimulation (STEMI ECG).docx
- 7562637.f1/S3 Evaluation sheet.docx
- 7562637.f1/S4 Simulation video.wmv
- 7562637.f1/S5 Debriefing material.docx
